# Supplementary material for: Single-cell RNA sequencing reveals the transcriptomic characteristics of peripheral blood mononuclear cells in hepatitis B vaccine non-responders
Source: Front Immunol. 2023 Aug 1;14:1091237. doi: 10.3389/fimmu.2023.1091237 (PMC10431960; doi:10.3389/fimmu.2023.1091237)
Supplement: Supplementary file 1 [file DataSheet_1.xlsx]

## Sheet: Sheet1
Group		ACTIN	ACTIN	ACTIN	SD	mean	JUN	JUN	JUN	SD	mean	ΔCt	NR-ΔCt-mean	ΔΔCt	2^-ΔΔCt	LOG10(2^-ΔΔCt)	TXNIP	TXNIP	TXNIP	SD	mean	ΔCt	NR-ΔCt-mean	ΔΔCt	2^-ΔΔCt	LOG10(2^-ΔΔCt)	HLA-B	HLA-B	HLA-B	SD	mean	ΔCt	NR-ΔCt-mean	ΔΔCt	2^-ΔΔCt	LOG10(2^-ΔΔCt)
NR group	1	17.0368	17.2606	17.456	0.209767	17.2511	32.4895	30.3643	30.9364	1.09972	31.2634	14.0123	10.7092	3.30303	0.101318	-0.994312	19.2003	19.3664	19.0988	0.135091	19.2218	1.9707	3.3584	-1.38771	2.61663	0.417742	18.7221	18.6108	18.1382	0.310027	18.4904	1.23923	2.58382	-1.34459	2.53958	0.404762
	2	16.8418	16.5547	16.8543	0.169482	16.7503	26.5196	26.6326	26.3437	0.145586	26.4986	9.74833		-0.960889	1.94651	0.289256	19.1217	18.8618	18.9296	0.134802	18.971	2.22076		-1.13764	2.20021	0.342465	18.5162	18.9117	18.649	0.201278	18.6923	1.94202		-0.641808	1.56028	0.193204
	3	16.8328	16.8434	16.63	0.12026	16.7687	24.7277	24.549	25.4039	0.450943	24.8935	8.12479		-2.58442	5.99776	0.777989	21.3344	21.2382	21.2682	0.0492028	21.2803	4.51155		1.15314	0.449645	-0.347131	19.3912	19.0491	19.3683	0.191244	19.2695	2.50081		-0.0830155	1.05923	0.0249902
	4	14.467	14.494	14.2539	0.13156	14.405	25.3447	25.7665	26.5378	0.605008	25.883	11.478		0.768827	0.586894	-0.23144	17.9595	17.9347	18.2011	0.147187	18.0317	3.62678		0.268378	0.830252	-0.0807898	18.452	18.2625	18.1562	0.149827	18.2902	3.88526		1.30143	0.405723	-0.39177
	5	15.868	15.5668	15.8713	0.174858	15.7687	26.4619	26.7761	26.1992	0.288848	26.4791	10.7104		0.00117222	0.999188	-0.000352875	21.5577	21.7174	20.9894	0.382644	21.4215	5.65282		2.29442	0.203851	-0.690688	19.8148	19.7907	19.7756	0.0197728	19.7937	4.02503		1.44121	0.368259	-0.433846
	6	15.6283	15.5117	15.3823	0.123047	15.5075	25.6173	25.6054	25.8441	0.134505	25.689	10.1815		-0.52772	1.44165	0.15886	17.4575	17.6138	17.9545	0.254143	17.6753	2.16782		-1.19059	2.28245	0.358402	17.5083	17.3063	17.4396	0.102697	17.4181	1.9106		-0.673222	1.59463	0.20266
HR group	1	25.7408	25.9641	25.99	0.137014	25.8983	28.1809	27.4833	27.5193	0.3928	27.7278	1.82951		-8.87971	471.041	2.67306	31.5161	31.8981	32.1634	0.325404	31.8592	5.96089		2.60249	0.164655	-0.783426	26.9298	26.6433	26.6195	0.172661	26.7309	0.832531		-1.75129	3.3666	0.527192
	2	26.6814	26.5971	26.7773	0.0901586	26.6853	31.706	32.5	32.9591	0.633974	32.3884	5.70307		-5.00614	32.1365	1.507	33.4221	34.133	33.9572	0.370264	33.8374	7.15214		3.79373	0.0721062	-1.14203	28.8198	29.0041	29.6214	0.419839	29.1484	2.46314		-0.120681	1.08725	0.0363287
	3	20.4072	20.4053	20.2946	0.0644883	20.369	23.3238	23.6846	23.8735	0.279307	23.6273	3.25827		-7.45094	174.968	2.24296	23.9508	23.9542	23.7583	0.112137	23.8878	3.51874		0.160331	0.89482	-0.0482644	23.5428	22.9582	22.4862	0.529346	22.9957	2.62671		0.0428867	0.970711	-0.0129102
	4	17.3933	17.7577	17.9087	0.264962	17.6866	23.3167	24.3316	24.5579	0.661031	24.0687	6.38215		-4.32706	20.0713	1.30258	23.5764	23.8977	24.5683	0.506095	24.0142	6.32757		2.96916	0.127701	-0.893807	20.8956	20.8585	20.6432	0.136248	20.7991	3.11251		0.528681	0.693188	-0.159149
	5	20.8911	20.4681	20.5001	0.235526	20.6197	22.2886	21.5998	22.3771	0.425556	22.0885	1.4688		-9.24042	604.844	2.78164	21.5098	20.9066	21.1289	0.305072	21.1818	0.562053		-2.79635	6.94681	0.841786	21.7516	21.6356	21.8629	0.113624	21.7501	1.13033		-1.4535	2.73871	0.437546
	6	19.3042	19.0413	19.0293	0.155373	19.1249	22.9125	22.7454	22.731	0.100889	22.7963	3.67139		-7.03783	131.4	2.1186	20.5619	20.4349	20.3868	0.0904307	20.4612	1.33625		-2.02215	4.06189	0.608728	21.3818	21.1055	21.1793	0.143088	21.2222	2.09725		-0.486576	1.40112	0.146474
	7	19.8367	19.8139	19.6938	0.0767215	19.7815	23.7667	23.0831	23.195	0.366671	23.3482	3.56677		-7.14244	141.283	2.15009	20.696	20.689	20.8588	0.0960847	20.7479	0.966491		-2.39191	5.24853	0.720038	20.6319	20.8944	21.1525	0.260276	20.8929	1.11149		-1.47234	2.77471	0.443217
	8	18.6288	19.3153	18.8433	0.351167	18.9291	21.4891	22.4356	22.3919	0.534249	22.1055	3.17639		-7.53283	185.186	2.26761	20.2489	20.1702	20.4427	0.140283	20.2873	1.35811		-2.00029	4.0008	0.602147	20.7266	21.2703	21.8418	0.557642	21.2796	2.35044		-0.233388	1.17559	0.0702567
	9	20.343	20.0442	19.4496	0.454813	19.9456	21.8425	21.361	22.1372	0.391811	21.7803	1.83465		-8.87456	469.364	2.67151	20.7305	20.0732	20.4987	0.333332	20.4341	0.488514		-2.86989	7.3101	0.863923	21.6198	21.1637	21.3552	0.229018	21.3796	1.43397		-1.14985	2.21891	0.34614
	10	20.4981	20.1341	20.1703	0.200505	20.2675	21.719	22.8186	21.8407	0.602791	22.1261	1.85858		-8.85063	461.643	2.66431	21.2474	21.4506	20.9798	0.236103	21.2259	0.958385		-2.40002	5.2781	0.722478	21.617	21.6344	21.5929	0.0208413	21.6148	1.34725		-1.23657	2.35638	0.372245
	11	21.7136	21.9201	20.7189	0.642246	21.4509	21.6453	21.6066	22.1328	0.293297	21.7949	0.344		-10.3652	1318.99	3.12024	20.3966	20.2774	19.8182	0.305374	20.1641	-1.28683		-4.64524	25.024	1.39836	21.3748	20.3298	21.825	0.767058	21.1765	-0.274367		-2.85819	7.25106	0.860401
	12	16.2087	14.8188	17.3099	1.24835	16.1125	19.9199	18.2355	20.2649	1.08583	19.4734	3.36094		-7.34828	162.949	2.21205	19.486	18.6111	19.7679	0.603191	19.2883	3.17581		-0.182599	1.13493	0.0549677	18.7443	18.7065	18.3123	0.23924	18.5877	2.47523		-0.108596	1.07818	0.0326906
	13	21.2291	20.5429	21.9474	0.702322	21.2398	20.8579	20.7729	20.2297	0.340827	20.6202	-0.619658		-11.3289	2572.36	3.41033	17.5675	17.9051	17.9155	0.19796	17.796	-3.44379		-6.80219	111.6	2.04766	19.9293	19.1659	19.3081	0.40597	19.4678	-1.77207		-4.35589	20.4764	1.31125
	14	19.8132	19.7147	18.4888	0.737872	19.3389	22.2146	22.1632	23.0533	0.499743	22.477	3.13815		-7.57107	190.16	2.27912	18.5141	19.1831	18.6223	0.359138	18.7732	-0.565735		-3.92414	15.1804	1.18128	18.7072	19.8339	20.7455	1.02103	19.7622	0.423337		-2.16049	4.47066	0.650372
	15	22.3948	22.3693	21.3677	0.585748	22.0439	19.3228	19.6283	21.3446	1.08986	20.0986	-1.94537		-12.6546	6447.77	3.80941	16.7928	18.794	18.138	1.02018	17.9083	-4.13565		-7.49405	180.274	2.25593	22.5379	22.4354	22.7686	0.170686	22.5806	0.536711		-2.04711	4.13278	0.616243
	16	16.5648	16.7138	17.0394	0.242704	16.7726	20.7116	19.7101	17.1872	1.81612	19.203	2.43034		-8.27888	310.592	2.49219	19.3774	20.373	20.0099	0.503829	19.9201	3.14746		-0.210943	1.15744	0.0635003	18.3475	18.1916	17.5883	0.400988	18.0425	1.26983		-1.314	2.4863	0.395553
	17	16.9399	17.3115	16.5528	0.379363	16.9347	19.4079	19.1734	19.409	0.135678	19.3301	2.39539		-8.31383	318.209	2.50271	16.677	16.2133	15.4437	0.622974	16.1113	-0.823375		-4.18178	18.1485	1.25884	18.248	18.2521	18.5399	0.167375	18.3467	1.41197		-1.17186	2.25301	0.352764
	18	12.4746	12.0134	12.3528	0.239015	12.2803	21.7962	21.5672	21.9586	0.196658	21.774	9.49374		-1.21547	2.32217	0.365894	14.6514	14.7937	14.6164	0.0939007	14.6872	2.4069		-0.951502	1.93388	0.286431	13.8027	13.8442	13.6222	0.118007	13.7564	1.4761		-1.10773	2.15506	0.333459
	19	12.691	12.9561	12.7308	0.142952	12.7926	20.5627	20.0768	20.5055	0.265577	20.3817	7.58904		-3.12018	8.69498	0.939268	14.2075	14.7042	14.6502	0.272515	14.5206	1.72797		-1.63044	3.09607	0.49081	14.3836	14.3401	14.6631	0.175289	14.4623	1.66964		-0.914182	1.8845	0.275196
	20	12.9245	12.9337	12.8239	0.0609223	12.894	20.8388	20.7415	20.6848	0.077878	20.755	7.86099		-2.84823	7.20115	0.857402	14.5597	14.8546	15.7273	0.607172	15.0472	2.15315		-1.20526	2.30578	0.362818	15.3566	14.8514	15.051	0.254448	15.0864	2.19233		-0.391491	1.31175	0.11785
	21	21.3942	20.7202	21.3662	0.381312	21.1602	19.9883	19.8623	20.7251	0.466017	20.1919	-0.968318		-11.6775	3275.58	3.51529	19.3933	18.7112	19.4905	0.424663	19.1983	-1.96187		-5.32027	39.9541	1.60156	20.9674	20.3544	20.434	0.333333	20.5853	-0.574928		-3.15875	8.93057	0.950879
	22	19.7039	19.9166	19.7207	0.118246	19.7804	21.3062	21.0799	22.4511	0.735071	21.6124	1.83204		-8.87718	470.216	2.6723	19.5265	19.13	19.5746	0.243983	19.4103	-0.370037		-3.72844	13.2548	1.12237	19.8792	19.981	19.708	0.137982	19.8561	0.0757065		-2.50812	5.68878	0.755019
	23	18.2295	18.4573	18.0962	0.182566	18.261	22.6864	21.4099	21.3651	0.750262	21.8205	3.55948		-7.14973	141.999	2.15228	20.0685	20.0752	20.5797	0.29322	20.2411	1.98014		-1.37827	2.59956	0.4149	19.281	20.1249	19.8477	0.430134	19.7512	1.4902		-1.09362	2.13409	0.329213
	24	14.0681	14.1078	14.0493	0.0298241	14.0751	20.1594	19.4583	19.5129	0.389978	19.7102	5.63517		-5.07405	33.6853	1.52744	15.8708	15.7251	15.6639	0.106265	15.7533	1.67818		-1.68022	3.20477	0.505797	15.5684	15.9165	15.2992	0.309472	15.5947	1.51961		-1.06421	2.09103	0.32036
	25	13.496	13.3552	13.3265	0.0906947	13.3926	19.3837	19.0221	19.3063	0.190424	19.2374	5.84479		-4.86442	29.1298	1.46434	15.4568	15.4105	14.6375	0.460275	15.1683	1.77567		-1.58273	2.99537	0.47645	14.9571	14.4879	14.2554	0.357442	14.5668	1.17419		-1.40963	2.6567	0.424342
	26	11.7537	11.6589	12.2146	0.29727	11.8758	19.8846	19.891	20.127	0.138145	19.9675	8.09175		-2.61747	6.13673	0.787937	14.1396	13.9229	14.3163	0.197015	14.1263	2.25053		-1.10788	2.15528	0.333504	13.3024	13.2506	13.1429	0.0813545	13.2319	1.35619		-1.22763	2.34182	0.369554
	27	13.5373	13.2746	13.2551	0.157565	13.3557	19.4765	19.5093	19.8332	0.197185	19.6063	6.25067		-4.45855	21.9865	1.34216	13.7568	14.5567	14.0824	0.402267	14.132	0.776309		-2.5821	5.98809	0.777288	15.2637	14.6199	14.7733	0.336298	14.8856	1.52996		-1.05387	2.07609	0.317246
	28	11.682	11.8627	11.6669	0.10894	11.7372	18.1697	18.8524	18.9396	0.42159	18.6539	6.91669		-3.79253	13.8568	1.14166	13.4374	13.5305	14.4808	0.577432	13.8162	2.07901		-1.27939	2.42737	0.385136	13.7541	13.5592	13.4682	0.146095	13.5938	1.8566		-0.727227	1.65545	0.218917
	29	12.4861	12.6262	12.5709	0.0705958	12.5611	18.8862	19.2654	18.9821	0.197161	19.0446	6.48349		-4.22572	18.7098	1.27207	13.6828	13.6314	13.1657	0.284866	13.4933	0.932213		-2.42619	5.37473	0.730356	12.339	13.1901	13.2742	0.517379	12.9344	0.373359		-2.21047	4.62825	0.665417
	30	19.3747	19.4297	19.5225	0.0747005	19.4423	20.2719	19.5553	20.253	0.408381	20.0267	0.584377		-10.1248	1116.56	3.04788	21.2322	20.4014	21.5722	0.602297	21.0686	1.62629		-1.73211	3.32214	0.521418	20.7267	19.2687	20.3143	0.751581	20.1032	0.660889		-1.92294	3.79194	0.578861
