# Supplementary material for: Single-cell RNA sequencing reveals the transcriptomic characteristics of peripheral blood mononuclear cells in hepatitis B vaccine non-responders
Source: Front Immunol. 2023 Aug 1;14:1091237. doi: 10.3389/fimmu.2023.1091237 (PMC10431960; doi:10.3389/fimmu.2023.1091237)
Supplement: Supplementary file 2 [file DataSheet_2.zip]

Archive with 1 entries (1 files):
- code (1).rar
