# Supplementary material for: Single-cell RNA sequencing reveals the transcriptomic characteristics of peripheral blood mononuclear cells in hepatitis B vaccine non-responders
Source: Front Immunol. 2023 Aug 1;14:1091237. doi: 10.3389/fimmu.2023.1091237 (PMC10431960; doi:10.3389/fimmu.2023.1091237)
Supplement: Supplementary file 3 [file DataSheet_3.zip]

Archive with 15 entries (15 files):
- Supplementary Methods.DOCX
- Figure 1A-F.DOCX
- Figure 1G.DOCX
- Figure 2.DOCX
- FIgure 3A-D.DOCX
- Figure 4A-G.DOCX
- Figure 5A-D.DOCX
- Figure 6A-D.DOCX
- Table 1.DOCX
- Table 2.DOCX
- Table 3.DOCX
- Table 4.DOCX
- Table 5.DOCX
- Table 6.DOCX
- Table 7.DOCX
